# Supplementary material for: Effectiveness of a Mobile Application for Postpartum Depression Self-Management: Evidence from a Randomised Controlled Trial in South Korea
Source: Healthcare (Basel). 2022 Oct 31;10(11):2185. doi: 10.3390/healthcare10112185 (PMC9690421; doi:10.3390/healthcare10112185)
Supplement: Supplementary file 1 [file healthcare-10-02185-s001.zip]

Archive with 1 entries (1 files):
- healthcare-1965890-supplementary.pdf
